# Supplementary material for: Attitudes and Beliefs around the Value of Vaccination in the United States
Source: Vaccines (Basel). 2022 Sep 5;10(9):1470. doi: 10.3390/vaccines10091470 (PMC9501875; doi:10.3390/vaccines10091470)
Supplement: Supplementary file 1 [file vaccines-10-01470-s001.zip]

Archive with 1 entries (1 files):
- vaccines-1852019-supplementary.pdf
